# Supplementary material for: ﻿A new chemosymbiotic bivalve species of the genus Acharax Dall, 1908 (Bivalvia, Solemyida, Solemyidae) from the Haima cold seep of the South China Sea
Source: Zookeys. 2024 Apr 24;1198:185–92. doi: 10.3897/zookeys.1198.112618 (PMC11063622; doi:10.3897/zookeys.1198.112618)
Supplement: XML Treatment for Acharax [file zookeys.1198.112618-treatment1.xml]

<!DOCTYPE tp:taxon-treatment
  PUBLIC "-//TaxonX//DTD Taxonomic Treatment Publishing DTD v0 20100105//EN" "tax-treatment-NSO.dtd">
<tp:taxon-treatment xmlns:tp="http://www.plazi.org/taxpub"><tp:treatment-meta><kwd-group><label>Taxon classification</label><kwd>
                <named-content content-type="kingdom">Animalia</named-content>
              </kwd><kwd>
                <named-content content-type="order">Solemyida</named-content>
              </kwd><kwd>
                <named-content content-type="family">Solemyidae</named-content>
              </kwd></kwd-group><mixed-citation publication-type="journal"><person-group><name><surname>Yang</surname><given-names>Mei</given-names></name><name><surname>Li</surname><given-names>Baoquan</given-names></name><name><surname>Gan</surname><given-names>Zhibin</given-names></name><name><surname>Dong</surname><given-names>Dong</given-names></name><name><surname>Li</surname><given-names>Xinzheng</given-names></name></person-group><article-title>﻿A new chemosymbiotic bivalve species of the genus <italic><tp:taxon-name><tp:taxon-name-part taxon-name-part-type="genus" reg="Acharax">Acharax</tp:taxon-name-part></tp:taxon-name></italic> Dall, 1908 (<tp:taxon-name><tp:taxon-name-part taxon-name-part-type="class">Bivalvia</tp:taxon-name-part></tp:taxon-name>, <tp:taxon-name><tp:taxon-name-part taxon-name-part-type="order">Solemyida</tp:taxon-name-part></tp:taxon-name>, <tp:taxon-name><tp:taxon-name-part taxon-name-part-type="family">Solemyidae</tp:taxon-name-part></tp:taxon-name>) from the Haima cold seep of the South China Sea</article-title><source>Zookeys</source><day>24</day><month>04</month><year>2024</year><volume>1198</volume><fpage>185</fpage><lpage>192</lpage><pub-id pub-id-type="doi">10.3897/zookeys.1198.112618</pub-id></mixed-citation></tp:treatment-meta><tp:nomenclature><label>﻿Genus</label><tp:taxon-name>
              <object-id xmlns:xlink="http://www.w3.org/1999/xlink" content-type="arpha" xlink:type="simple">3B302A17-451D-5F28-9B0B-03CABCD9F21A</object-id>
              <tp:taxon-name-part taxon-name-part-type="genus" reg="Acharax">Acharax</tp:taxon-name-part>
            </tp:taxon-name><tp:taxon-authority>Dall, 1908</tp:taxon-authority></tp:nomenclature><tp:treatment-sec sec-type="type species" id="SECID0EFJAC"><title>Type species.</title><p><italic><tp:taxon-name><tp:taxon-name-part taxon-name-part-type="genus" reg="Solemya">Solemya</tp:taxon-name-part><tp:taxon-name-part taxon-name-part-type="species" reg="johnsoni">johnsoni</tp:taxon-name-part></tp:taxon-name></italic> Dall, 1891; Recent, North Pacific.</p></tp:treatment-sec></tp:taxon-treatment>
