# Supplementary material for: ﻿A new chemosymbiotic bivalve species of the genus Acharax Dall, 1908 (Bivalvia, Solemyida, Solemyidae) from the Haima cold seep of the South China Sea
Source: Zookeys. 2024 Apr 24;1198:185–92. doi: 10.3897/zookeys.1198.112618 (PMC11063622; doi:10.3897/zookeys.1198.112618)
Supplement: XML Treatment for Acharax haimaensis [file zookeys.1198.112618-treatment2.xml]

<!DOCTYPE tp:taxon-treatment
  PUBLIC "-//TaxonX//DTD Taxonomic Treatment Publishing DTD v0 20100105//EN" "tax-treatment-NSO.dtd">
<tp:taxon-treatment xmlns:tp="http://www.plazi.org/taxpub"><tp:treatment-meta><kwd-group><label>Taxon classification</label><kwd>
                <named-content content-type="kingdom">Animalia</named-content>
              </kwd><kwd>
                <named-content content-type="order">Solemyida</named-content>
              </kwd><kwd>
                <named-content content-type="family">Solemyidae</named-content>
              </kwd></kwd-group><mixed-citation publication-type="journal"><person-group><name><surname>Yang</surname><given-names>Mei</given-names></name><name><surname>Li</surname><given-names>Baoquan</given-names></name><name><surname>Gan</surname><given-names>Zhibin</given-names></name><name><surname>Dong</surname><given-names>Dong</given-names></name><name><surname>Li</surname><given-names>Xinzheng</given-names></name></person-group><article-title>﻿A new chemosymbiotic bivalve species of the genus <italic><tp:taxon-name><tp:taxon-name-part taxon-name-part-type="genus" reg="Acharax">Acharax</tp:taxon-name-part></tp:taxon-name></italic> Dall, 1908 (<tp:taxon-name><tp:taxon-name-part taxon-name-part-type="class">Bivalvia</tp:taxon-name-part></tp:taxon-name>, <tp:taxon-name><tp:taxon-name-part taxon-name-part-type="order">Solemyida</tp:taxon-name-part></tp:taxon-name>, <tp:taxon-name><tp:taxon-name-part taxon-name-part-type="family">Solemyidae</tp:taxon-name-part></tp:taxon-name>) from the Haima cold seep of the South China Sea</article-title><source>Zookeys</source><day>24</day><month>04</month><year>2024</year><volume>1198</volume><fpage>185</fpage><lpage>192</lpage><pub-id pub-id-type="doi">10.3897/zookeys.1198.112618</pub-id></mixed-citation></tp:treatment-meta><tp:nomenclature><label>﻿</label><tp:taxon-name>
              <object-id xmlns:xlink="http://www.w3.org/1999/xlink" content-type="arpha" xlink:type="simple">B5361E45-514F-565C-809E-422EC282F7CD</object-id>
              <tp:taxon-name-part taxon-name-part-type="genus" reg="Acharax">Acharax</tp:taxon-name-part>
              <tp:taxon-name-part taxon-name-part-type="species" reg="haimaensis">haimaensis</tp:taxon-name-part>
              <object-id xmlns:xlink="http://www.w3.org/1999/xlink" content-type="zoobank" xlink:type="simple">https://zoobank.org/2356CE0D-13A0-4AA7-A322-D5ACD518F028</object-id>
            </tp:taxon-name><tp:taxon-status xmlns:xlink="http://www.w3.org/1999/xlink" xlink:type="simple">sp. nov.</tp:taxon-status><xref ref-type="fig" rid="F2">Fig. 2</xref></tp:nomenclature><tp:treatment-sec sec-type="material" id="SECID0EDLAC"><title>Material examined.</title><p><bold><italic>Holotype</italic></bold>: Complete, Haima cold seep cruise, HOV <italic>Shen Hai Yong Shi</italic> 71, 1390 m, coll. crew of R/V <italic>Tan Suo Yi Hao</italic>, 17 May 2018, MBM287872.</p><fig id="F2" position="float" orientation="portrait"><object-id xmlns:xlink="http://www.w3.org/1999/xlink" content-type="doi" xlink:type="simple">10.3897/zookeys.1198.112618.figure2</object-id><object-id xmlns:xlink="http://www.w3.org/1999/xlink" content-type="arpha" xlink:type="simple">A10CC5D4-5E54-592F-8085-BE9690E12AC4</object-id><label>Figure 2.</label><caption><p>Holotype of <italic><tp:taxon-name><tp:taxon-name-part taxon-name-part-type="genus" reg="Acharax">Acharax</tp:taxon-name-part><tp:taxon-name-part taxon-name-part-type="species" reg="haimaensis">haimaensis</tp:taxon-name-part></tp:taxon-name></italic> sp. nov.</p></caption><graphic xmlns:xlink="http://www.w3.org/1999/xlink" xlink:href="zookeys-1198-185_article-112618__-g002.jpg" position="float" orientation="portrait" xlink:type="simple" id="oo_1032130.jpg"><uri content-type="original_file" xlink:type="simple">https://binary.pensoft.net/fig/1032130</uri></graphic></fig></tp:treatment-sec><tp:treatment-sec sec-type="description" id="SECID0EKMAC"><title>Description.</title><p><bold><italic>Shell</italic></bold>: the shell is elongate, rectangular, equivalve, and robust. Shell length 103.32 mm, width 48.68 mm, height 45.20 mm. The length/width ratio and length/height ratio are 2.12 and 2.29, respectively. The beak is positioned at approximately the posterior quarter of the shell. The anterior margin is broadly rounded and compressed medially, while the posterior margin is tightly rounded. The ventral margin is straight and shallowly concave towards the posterior. The periostracum extends well beyond the calcified shell margin, folding inwards, and reddish brown but gradually paler towards the prodissoconch. The shell has radial ridges with strong, flattened summits. The ridges are more crowded anteriorly and posteriorly, and vary in both width and colour. There are four closely spaced ridges over the posterior area, and the median area is almost smooth, with two or three low ribs. The anterior region with eight or nine deeply cut ribs. Hinge teeth are absent, and the ligament is mainly external. The posterior siphon aperture is lined by two rings of papillae. The foot is large, with a broadly oval sole, and its margin interdigitates between large and small blunt papillae.</p><p><bold><italic>Adductor muscle scar and pallial scars</italic></bold>: the anterior adductor-muscle scar has a D-shaped, irregularly and posteriorly oriented straight face. There is a loop of muscle scar that extends from the hinge plane, reaching halfway along the valve and connecting ventrally to adductor scar. The posterior adductor scar is ovoid, with irregular contours, and exhibits faint radial sculpture. It is separated by a line that extends from the scar to the beak along a subtle depression. The foot is flattened at anterior end when open. The flattened face is longitudinally bifurcated, displaying horizontal lamellae, and is fringed with approximately 32 short, adze-shaped ridges. These ridges interlock when the foot is closed, and each ridge is topped with a small, rounded papilla. The mantle is fused along the ventral margin and covers large gills that extend about three-fifths of the total length of the body.</p></tp:treatment-sec><tp:treatment-sec sec-type="etymology" id="SECID0E3MAC"><title>Etymology.</title><p>Named after the type locality, the Haima cold seep in the northwestern slope of the South China Sea.</p></tp:treatment-sec><tp:treatment-sec sec-type="distribution" id="SECID0EBNAC"><title>Distribution.</title><p>Currently, <italic><tp:taxon-name><tp:taxon-name-part taxon-name-part-type="genus" reg="Acharax">Acharax</tp:taxon-name-part><tp:taxon-name-part taxon-name-part-type="species" reg="haimaensis">haimaensis</tp:taxon-name-part></tp:taxon-name></italic> sp. nov. is known only from the type locality, in the northwestern slope of the South China Sea, at a depth of 1,390 m.</p></tp:treatment-sec><tp:treatment-sec sec-type="remarks" id="SECID0ESNAC"><title>Remarks.</title><p>The genus <italic><tp:taxon-name><tp:taxon-name-part taxon-name-part-type="genus" reg="Acharax">Acharax</tp:taxon-name-part></tp:taxon-name></italic> has a worldwide distribution in cold seep habitats with sulfide present (<xref ref-type="bibr" rid="B20">Sibuet and Olu 1998</xref>) at depths ranging from approximately 400 m to 6,000 m (<xref ref-type="bibr" rid="B12">Neulinger et al. 2006</xref>). <italic><tp:taxon-name><tp:taxon-name-part taxon-name-part-type="genus" reg="Acharax">Acharax</tp:taxon-name-part></tp:taxon-name></italic> has approximately nine extant species (<xref ref-type="bibr" rid="B25">WoRMs 2024</xref>) and more than 20 fossil seep species (<xref ref-type="bibr" rid="B1">Amano and Ando 2011</xref>; <xref ref-type="bibr" rid="B17">Saether et al. 2016</xref>; <xref ref-type="bibr" rid="B8">Isaji and Kato 2017</xref>; <xref ref-type="bibr" rid="B7">Hansen et al. 2020</xref>). <italic><tp:taxon-name><tp:taxon-name-part taxon-name-part-type="genus" reg="Acharax">Acharax</tp:taxon-name-part><tp:taxon-name-part taxon-name-part-type="species" reg="clarificata">clarificata</tp:taxon-name-part></tp:taxon-name></italic> Dell, 1995 closely resembles to our specimen, but the new species differs from <italic><tp:taxon-name><tp:taxon-name-part taxon-name-part-type="genus" reg="Acharax">A.</tp:taxon-name-part><tp:taxon-name-part taxon-name-part-type="species" reg="clarificata">clarificata</tp:taxon-name-part></tp:taxon-name></italic> in the shape of the shell. Our specimen has an elongate, nearly rectangular shell with parallel dorsal and ventral margins, whereas <italic><tp:taxon-name><tp:taxon-name-part taxon-name-part-type="genus" reg="Acharax">A.</tp:taxon-name-part><tp:taxon-name-part taxon-name-part-type="species" reg="clarificata">clarificata</tp:taxon-name-part></tp:taxon-name></italic> has a shallowly concave ventral margin and is particularly more deeply concave towards the posterior end.</p><p>The genus <italic><tp:taxon-name><tp:taxon-name-part taxon-name-part-type="genus" reg="Acharax">Acharax</tp:taxon-name-part></tp:taxon-name></italic> exhibits distinct morphological differences from <italic><tp:taxon-name><tp:taxon-name-part taxon-name-part-type="genus" reg="Solemya">Solemya</tp:taxon-name-part></tp:taxon-name></italic>, including a prominent large external ligament located on a narrow nymph and larger size (<xref ref-type="bibr" rid="B24">Walton 2015</xref>). However, due to the striking similarities in gross morphology with <italic><tp:taxon-name><tp:taxon-name-part taxon-name-part-type="genus" reg="Solemya">Solemya</tp:taxon-name-part></tp:taxon-name></italic>, there is a possibility that <italic><tp:taxon-name><tp:taxon-name-part taxon-name-part-type="genus" reg="Acharax">Acharax</tp:taxon-name-part></tp:taxon-name></italic> species have been misclassified as <italic><tp:taxon-name><tp:taxon-name-part taxon-name-part-type="genus" reg="Solemya">Solemya</tp:taxon-name-part></tp:taxon-name></italic> in the past (<xref ref-type="bibr" rid="B20">Sibuet and Olu 1998</xref>). Even within the genus <italic><tp:taxon-name><tp:taxon-name-part taxon-name-part-type="genus" reg="Acharax">Acharax</tp:taxon-name-part></tp:taxon-name></italic>, certain species share morphological similarities, but molecular data suggests the presence of cryptic speciation (<xref ref-type="bibr" rid="B12">Neulinger et al. 2006</xref>). Therefore, gene-sequence analysis can provide valuable information for the classification of solemyid bivalves.</p></tp:treatment-sec><tp:treatment-sec sec-type="Molecular support" id="SECID0E3BAE"><title>Molecular support.</title><p>The genetic divergence between <italic><tp:taxon-name><tp:taxon-name-part taxon-name-part-type="genus" reg="Acharax">Acharax</tp:taxon-name-part><tp:taxon-name-part taxon-name-part-type="species" reg="haimaensis">haimaensis</tp:taxon-name-part></tp:taxon-name></italic> sp. nov. and the solemyid species analyzed ranged from 21.4% (<italic><tp:taxon-name><tp:taxon-name-part taxon-name-part-type="genus" reg="Acharax">A.</tp:taxon-name-part><tp:taxon-name-part taxon-name-part-type="species" reg="johnsoni">johnsoni</tp:taxon-name-part></tp:taxon-name></italic>) to 28.2% (<italic><tp:taxon-name><tp:taxon-name-part taxon-name-part-type="genus" reg="Solemya">Solemya</tp:taxon-name-part><tp:taxon-name-part taxon-name-part-type="species" reg="pusilla">pusilla</tp:taxon-name-part></tp:taxon-name></italic>) (Table <xref ref-type="table" rid="T1">1</xref>). It is evident that the lowest genetic distance was observed between the two <italic><tp:taxon-name><tp:taxon-name-part taxon-name-part-type="genus" reg="Acharax">Acharax</tp:taxon-name-part></tp:taxon-name></italic> species. The phylogenetic tree of the family <tp:taxon-name><tp:taxon-name-part taxon-name-part-type="family">Solemyidae</tp:taxon-name-part></tp:taxon-name>, reconstructed using maximum likelihood based on mitochondrial <abbrev xmlns:xlink="http://www.w3.org/1999/xlink" xlink:title="c oxidase subunit I" id="ABBRID0ETDAE" xlink:type="simple">COI</abbrev>,16S rRNA and 18S rRNA sequence data, is shown in Fig. <xref ref-type="fig" rid="F3">3</xref>. Both <italic><tp:taxon-name><tp:taxon-name-part taxon-name-part-type="genus" reg="Acharax">Acharax</tp:taxon-name-part></tp:taxon-name></italic> and <italic><tp:taxon-name><tp:taxon-name-part taxon-name-part-type="genus" reg="Solemya">Solemya</tp:taxon-name-part></tp:taxon-name></italic> formed monophyletic clades with strong support values (≥95%).</p><table-wrap id="T1" position="float" orientation="portrait"><label>Table 1.</label><caption><p>Kimura’s 2-parameter pair-wise genetic distances (in percentage) between species of <tp:taxon-name><tp:taxon-name-part taxon-name-part-type="family">Solemyidae</tp:taxon-name-part></tp:taxon-name> using <abbrev xmlns:xlink="http://www.w3.org/1999/xlink" xlink:title="c oxidase subunit I" id="ABBRID0EXEAE" xlink:type="simple">COI</abbrev> gene sequences.</p></caption><table id="TID0EHDAG" rules="all"><tbody><tr><th rowspan="1" colspan="1">Species</th><th rowspan="1" colspan="1">1</th><th rowspan="1" colspan="1">2</th><th rowspan="1" colspan="1">3</th><th rowspan="1" colspan="1">4</th><th rowspan="1" colspan="1">5</th><th rowspan="1" colspan="1">6</th><th rowspan="1" colspan="1">7</th><th rowspan="1" colspan="1">8</th><th rowspan="1" colspan="1">9</th></tr><tr><td rowspan="1" colspan="1">
                      <italic>
                        <tp:taxon-name><tp:taxon-name-part taxon-name-part-type="genus" reg="Acharax">Acharax</tp:taxon-name-part><tp:taxon-name-part taxon-name-part-type="species" reg="haimaensis">haimaensis</tp:taxon-name-part></tp:taxon-name>
                      </italic>
                    </td><td rowspan="1" colspan="1">—</td><td rowspan="1" colspan="1"/><td rowspan="1" colspan="1"/><td rowspan="1" colspan="1"/><td rowspan="1" colspan="1"/><td rowspan="1" colspan="1"/><td rowspan="1" colspan="1"/><td rowspan="1" colspan="1"/><td rowspan="1" colspan="1"/></tr><tr><td rowspan="1" colspan="1">
                      <italic>
                        <tp:taxon-name><tp:taxon-name-part taxon-name-part-type="genus" reg="Acharax">Acharax</tp:taxon-name-part><tp:taxon-name-part taxon-name-part-type="species" reg="johnsoni">johnsoni</tp:taxon-name-part></tp:taxon-name>
                      </italic>
                    </td><td rowspan="1" colspan="1">21.4</td><td rowspan="1" colspan="1">—</td><td rowspan="1" colspan="1"/><td rowspan="1" colspan="1"/><td rowspan="1" colspan="1"/><td rowspan="1" colspan="1"/><td rowspan="1" colspan="1"/><td rowspan="1" colspan="1"/><td rowspan="1" colspan="1"/></tr><tr><td rowspan="1" colspan="1">
                      <italic>
                        <tp:taxon-name><tp:taxon-name-part taxon-name-part-type="genus" reg="Solemya">Solemya</tp:taxon-name-part><tp:taxon-name-part taxon-name-part-type="species" reg="elarraichensis">elarraichensis</tp:taxon-name-part></tp:taxon-name>
                      </italic>
                    </td><td rowspan="1" colspan="1">27.8</td><td rowspan="1" colspan="1">28.0</td><td rowspan="1" colspan="1">—</td><td rowspan="1" colspan="1"/><td rowspan="1" colspan="1"/><td rowspan="1" colspan="1"/><td rowspan="1" colspan="1"/><td rowspan="1" colspan="1"/><td rowspan="1" colspan="1"/></tr><tr><td rowspan="1" colspan="1">
                      <italic>
                        <tp:taxon-name><tp:taxon-name-part taxon-name-part-type="genus" reg="Solemya">Solemya</tp:taxon-name-part><tp:taxon-name-part taxon-name-part-type="species" reg="flava">flava</tp:taxon-name-part></tp:taxon-name>
                      </italic>
                    </td><td rowspan="1" colspan="1">25.8</td><td rowspan="1" colspan="1">29.5</td><td rowspan="1" colspan="1">18.4</td><td rowspan="1" colspan="1">—</td><td rowspan="1" colspan="1"/><td rowspan="1" colspan="1"/><td rowspan="1" colspan="1"/><td rowspan="1" colspan="1"/><td rowspan="1" colspan="1"/></tr><tr><td rowspan="1" colspan="1">
                      <italic>
                        <tp:taxon-name><tp:taxon-name-part taxon-name-part-type="genus" reg="Solemya">Solemya</tp:taxon-name-part><tp:taxon-name-part taxon-name-part-type="species" reg="pervernicosa">pervernicosa</tp:taxon-name-part></tp:taxon-name>
                      </italic>
                    </td><td rowspan="1" colspan="1">23.4</td><td rowspan="1" colspan="1">22.6</td><td rowspan="1" colspan="1">26.4</td><td rowspan="1" colspan="1">24.5</td><td rowspan="1" colspan="1">—</td><td rowspan="1" colspan="1"/><td rowspan="1" colspan="1"/><td rowspan="1" colspan="1"/><td rowspan="1" colspan="1"/></tr><tr><td rowspan="1" colspan="1">
                      <italic>
                        <tp:taxon-name><tp:taxon-name-part taxon-name-part-type="genus" reg="Solemya">Solemya</tp:taxon-name-part><tp:taxon-name-part taxon-name-part-type="species" reg="pusilla">pusilla</tp:taxon-name-part></tp:taxon-name>
                      </italic>
                    </td><td rowspan="1" colspan="1">28.2</td><td rowspan="1" colspan="1">25.0</td><td rowspan="1" colspan="1">17.3</td><td rowspan="1" colspan="1">20.4</td><td rowspan="1" colspan="1">27.7</td><td rowspan="1" colspan="1">—</td><td rowspan="1" colspan="1"/><td rowspan="1" colspan="1"/><td rowspan="1" colspan="1"/></tr><tr><td rowspan="1" colspan="1">
                      <italic>
                        <tp:taxon-name><tp:taxon-name-part taxon-name-part-type="genus" reg="Solemya">Solemya</tp:taxon-name-part><tp:taxon-name-part taxon-name-part-type="species" reg="tagiri">tagiri</tp:taxon-name-part></tp:taxon-name>
                      </italic>
                    </td><td rowspan="1" colspan="1">25.1</td><td rowspan="1" colspan="1">22.7</td><td rowspan="1" colspan="1">19.8</td><td rowspan="1" colspan="1">19.6</td><td rowspan="1" colspan="1">25.1</td><td rowspan="1" colspan="1">18.8</td><td rowspan="1" colspan="1">—</td><td rowspan="1" colspan="1"/><td rowspan="1" colspan="1"/></tr><tr><td rowspan="1" colspan="1">
                      <italic>
                        <tp:taxon-name><tp:taxon-name-part taxon-name-part-type="genus" reg="Solemya">Solemya</tp:taxon-name-part><tp:taxon-name-part taxon-name-part-type="species" reg="velesiana">velesiana</tp:taxon-name-part></tp:taxon-name>
                      </italic>
                    </td><td rowspan="1" colspan="1">25.6</td><td rowspan="1" colspan="1">24.0</td><td rowspan="1" colspan="1">17.7</td><td rowspan="1" colspan="1">19.6</td><td rowspan="1" colspan="1">24.6</td><td rowspan="1" colspan="1">12.2</td><td rowspan="1" colspan="1">15.2</td><td rowspan="1" colspan="1">—</td><td rowspan="1" colspan="1"/></tr><tr><td rowspan="1" colspan="1">
                      <italic>
                        <tp:taxon-name><tp:taxon-name-part taxon-name-part-type="genus" reg="Solemya">Solemya</tp:taxon-name-part><tp:taxon-name-part taxon-name-part-type="species" reg="velum">velum</tp:taxon-name-part></tp:taxon-name>
                      </italic>
                    </td><td rowspan="1" colspan="1">27.5</td><td rowspan="1" colspan="1">29.6</td><td rowspan="1" colspan="1">16.4</td><td rowspan="1" colspan="1">17.8</td><td rowspan="1" colspan="1">29.1</td><td rowspan="1" colspan="1">18.7</td><td rowspan="1" colspan="1">16.5</td><td rowspan="1" colspan="1">15.6</td><td rowspan="1" colspan="1">—</td></tr></tbody></table></table-wrap><fig id="F3" position="float" orientation="portrait"><object-id xmlns:xlink="http://www.w3.org/1999/xlink" content-type="doi" xlink:type="simple">10.3897/zookeys.1198.112618.figure3</object-id><object-id xmlns:xlink="http://www.w3.org/1999/xlink" content-type="arpha" xlink:type="simple">F1C2D1B8-3018-5154-B953-815AB2BDFCAE</object-id><label>Figure 3.</label><caption><p>Phylogenetic relationships of <tp:taxon-name><tp:taxon-name-part taxon-name-part-type="order">Solemyida</tp:taxon-name-part></tp:taxon-name> by the ML analysis of mitochondrial (<abbrev xmlns:xlink="http://www.w3.org/1999/xlink" xlink:title="c oxidase subunit I" id="ABBRID0EJSAE" xlink:type="simple">COI</abbrev>+16S rRNA+18S rRNA) sequences. The black triangles demonstrate bootstrap values ≥95% for the node.</p></caption><graphic xmlns:xlink="http://www.w3.org/1999/xlink" xlink:href="zookeys-1198-185_article-112618__-g003.jpg" position="float" orientation="portrait" xlink:type="simple" id="oo_1032131.jpg"><uri content-type="original_file" xlink:type="simple">https://binary.pensoft.net/fig/1032131</uri></graphic></fig><p>The placement of the new species, <italic><tp:taxon-name><tp:taxon-name-part taxon-name-part-type="genus" reg="Acharax">Acharax</tp:taxon-name-part><tp:taxon-name-part taxon-name-part-type="species" reg="haimaensis">haimaensis</tp:taxon-name-part></tp:taxon-name></italic> sp. nov., within the genus <italic><tp:taxon-name><tp:taxon-name-part taxon-name-part-type="genus" reg="Acharax">Acharax</tp:taxon-name-part></tp:taxon-name></italic> is supported by both the morphological and molecular phylogenetic analyses. Its discovery at the Haima cold seep contributes to the known diversity of solemyids in chemosynthesis-based ecosystems. The <tp:taxon-name><tp:taxon-name-part taxon-name-part-type="subclass">Protobranchia</tp:taxon-name-part></tp:taxon-name> represent an intriguing group of <tp:taxon-name><tp:taxon-name-part taxon-name-part-type="class">Bivalvia</tp:taxon-name-part></tp:taxon-name> in terms of their early evolution, unique anatomy, larval development, and ecological diversification. However, there are still controversies surrounding the origin and evolutionary process of <tp:taxon-name><tp:taxon-name-part taxon-name-part-type="subclass">Protobranchia</tp:taxon-name-part></tp:taxon-name>, particularly the phylogenetic relationships among higher taxa. Currently, research into the morphological taxonomy and molecular systematics of the <tp:taxon-name><tp:taxon-name-part taxon-name-part-type="subclass">Protobranchia</tp:taxon-name-part></tp:taxon-name> is relatively limited. More comprehensive taxon collections in the future will be necessary to lead us closer to the goal of reconstructing the evolutionary history of protobranch bivalves.</p></tp:treatment-sec><ref-list><ref id="B20"><mixed-citation xmlns:xlink="http://www.w3.org/1999/xlink" xlink:type="simple"><person-group><name name-style="western"><surname>Sibuet</surname><given-names>M</given-names></name><name name-style="western"><surname>Olu</surname><given-names>K</given-names></name></person-group> (<year>1998</year>) <article-title>Biogeography, biodiversity and fluid dependence of deep-sea cold-seep communities at active and passive margins. Deep-sea Research.</article-title><source>Part II, Topical Studies in Oceanography</source><volume>45</volume>(<issue>1–3</issue>): <fpage>517</fpage>–<lpage>567</lpage>. <ext-link xlink:href="10.1016/S0967-0645(97)00074-X" ext-link-type="doi" xlink:type="simple">https://doi.org/10.1016/S0967-0645(97)00074-X</ext-link></mixed-citation></ref><ref id="B12"><mixed-citation xmlns:xlink="http://www.w3.org/1999/xlink" xlink:type="simple"><person-group><name name-style="western"><surname>Neulinger</surname><given-names>SC</given-names></name><name name-style="western"><surname>Sahling</surname><given-names>H</given-names></name><name name-style="western"><surname>Sühling</surname><given-names>J</given-names></name><name name-style="western"><surname>Imhoff</surname><given-names>JF</given-names></name></person-group> (<year>2006</year>) <article-title>Presence of two phylogeneticallydistinct groups in the deep-sea mussel <italic><tp:taxon-name><tp:taxon-name-part taxon-name-part-type="genus">Acharax</tp:taxon-name-part></tp:taxon-name></italic> (<tp:taxon-name><tp:taxon-name-part taxon-name-part-type="phylum">Mollusca</tp:taxon-name-part></tp:taxon-name>: <tp:taxon-name><tp:taxon-name-part taxon-name-part-type="class">Bivalvia</tp:taxon-name-part></tp:taxon-name>: <tp:taxon-name><tp:taxon-name-part taxon-name-part-type="family">Solemyidae</tp:taxon-name-part></tp:taxon-name>).</article-title><source>Marine Ecology Progress Series</source><volume>312</volume>: <fpage>161</fpage>–<lpage>168</lpage>. <ext-link xlink:href="10.3354/meps312161" ext-link-type="doi" xlink:type="simple">https://doi.org/10.3354/meps312161</ext-link></mixed-citation></ref><ref id="B25"><mixed-citation xmlns:xlink="http://www.w3.org/1999/xlink" xlink:type="simple">WoRMs (<year>2024</year>) World Register of Marine Species. <italic><tp:taxon-name><tp:taxon-name-part taxon-name-part-type="genus">Acharax</tp:taxon-name-part></tp:taxon-name></italic> Dall, 1908. <ext-link xlink:href="https://www.marinespecies.org/aphia.php?p=taxdetails&amp;id=293237" ext-link-type="uri" xlink:type="simple">https://www.marinespecies.org/aphia.php?p=taxdetails&amp;id=293237</ext-link> [Accessed on: 2024-03-27]</mixed-citation></ref><ref id="B1"><mixed-citation xmlns:xlink="http://www.w3.org/1999/xlink" xlink:type="simple"><person-group><name name-style="western"><surname>Amano</surname><given-names>K</given-names></name><name name-style="western"><surname>Ando</surname><given-names>H</given-names></name></person-group> (<year>2011</year>) <article-title>Giant fossil <italic><tp:taxon-name><tp:taxon-name-part taxon-name-part-type="genus">Acharax</tp:taxon-name-part></tp:taxon-name></italic> (<tp:taxon-name><tp:taxon-name-part taxon-name-part-type="class">Bivalvia</tp:taxon-name-part></tp:taxon-name>: <tp:taxon-name><tp:taxon-name-part taxon-name-part-type="family">Solemyidae</tp:taxon-name-part></tp:taxon-name>) from the Miocene of Japan.</article-title><source>The Nautilus</source><volume>125</volume>: <fpage>207</fpage>–<lpage>212</lpage>.</mixed-citation></ref><ref id="B17"><mixed-citation xmlns:xlink="http://www.w3.org/1999/xlink" xlink:type="simple"><person-group><name name-style="western"><surname>Saether</surname><given-names>KP</given-names></name><name name-style="western"><surname>Sha</surname><given-names>J</given-names></name><name name-style="western"><surname>Little</surname><given-names>CTS</given-names></name><name name-style="western"><surname>Campbell</surname><given-names>KA</given-names></name></person-group> (<year>2016</year>) <article-title>New records and a new species of bivalve (<tp:taxon-name><tp:taxon-name-part taxon-name-part-type="phylum">Mollusca</tp:taxon-name-part></tp:taxon-name>: <tp:taxon-name><tp:taxon-name-part taxon-name-part-type="class">Bivalvia</tp:taxon-name-part></tp:taxon-name>) from Miocene hydrocarbon seep deposits, North Island, New Zealand.</article-title><source>Zootaxa</source><volume>4154</volume>(<issue>1</issue>): <fpage>1</fpage>–<lpage>26</lpage>. <ext-link xlink:href="10.11646/zootaxa.4154.1.1" ext-link-type="doi" xlink:type="simple">https://doi.org/10.11646/zootaxa.4154.1.1</ext-link></mixed-citation></ref><ref id="B8"><mixed-citation xmlns:xlink="http://www.w3.org/1999/xlink" xlink:type="simple"><person-group><name name-style="western"><surname>Isaji</surname><given-names>S</given-names></name><name name-style="western"><surname>Kato</surname><given-names>H</given-names></name></person-group> (<year>2017</year>) A chemosymbiotic molluscan assemblage from the Miocene Amtsu Formation in the University of Tokyo Chiba Forest, Boso Peninsula, central Japan. Journal of the Natural History Museum and Institute, Chiba 10(Special Issue): 45–50. <ext-link xlink:href="https://gbank.gsj.jp/ld/resource/geolis/201750903" ext-link-type="uri" xlink:type="simple">https://gbank.gsj.jp/ld/resource/geolis/201750903</ext-link></mixed-citation></ref><ref id="B7"><mixed-citation xmlns:xlink="http://www.w3.org/1999/xlink" xlink:type="simple"><person-group><name name-style="western"><surname>Hansen</surname><given-names>J</given-names></name><name name-style="western"><surname>Ezat</surname><given-names>MM</given-names></name><name name-style="western"><surname>Åström</surname><given-names>EKL</given-names></name><name name-style="western"><surname>Rasmussen</surname><given-names>TL</given-names></name></person-group> (<year>2020</year>) <article-title>New late Pleistocene species of <italic><tp:taxon-name><tp:taxon-name-part taxon-name-part-type="genus">Acharax</tp:taxon-name-part></tp:taxon-name></italic> from Arctic methane seeps off Svalbard.</article-title><source>Journal of Systematic Palaeontology</source><volume>18</volume>(<issue>2</issue>): <fpage>197</fpage>–<lpage>212</lpage>. <ext-link xlink:href="10.1080/14772019.2019.1594420" ext-link-type="doi" xlink:type="simple">https://doi.org/10.1080/14772019.2019.1594420</ext-link></mixed-citation></ref><ref id="B24"><mixed-citation xmlns:xlink="http://www.w3.org/1999/xlink" xlink:type="simple"><person-group><name name-style="western"><surname>Walton</surname><given-names>K</given-names></name></person-group> (<year>2015</year>) <article-title>New Zealand living <tp:taxon-name><tp:taxon-name-part taxon-name-part-type="family">Solemyidae</tp:taxon-name-part></tp:taxon-name> (<tp:taxon-name><tp:taxon-name-part taxon-name-part-type="class">Bivalvia</tp:taxon-name-part></tp:taxon-name>: <tp:taxon-name><tp:taxon-name-part taxon-name-part-type="subclass">Protobranchia</tp:taxon-name-part></tp:taxon-name>).</article-title><source>Molluscan Research</source><volume>35</volume>(<issue>4</issue>): <fpage>246</fpage>–<lpage>261</lpage>. <ext-link xlink:href="10.1080/13235818.2015.1053168" ext-link-type="doi" xlink:type="simple">https://doi.org/10.1080/13235818.2015.1053168</ext-link></mixed-citation></ref></ref-list></tp:taxon-treatment>
